# Supplementary material for: Using unstructured crowd-sourced data to evaluate urban tolerance of terrestrial native animal species within a California Mega-City
Source: PLoS One. 2024 May 29;19(5):e0295476. doi: 10.1371/journal.pone.0295476 (PMC11135677; doi:10.1371/journal.pone.0295476)
Supplement: S2 Table — (CSV) [file pone.0295476.s003.csv]

Species	Slope	Binned Score	Higher Order Taxonomic Grouping
Phidippus.audax	0.62	0	Spiders
Cochlicopa.lubrica	0.62	0	Snails and Slugs
Tyrannus.crassirostris	0.47	1	Birds
Papilio.rumiko	0.46	1	Butterflies and Moths
Peponapis.pruinosa	0.43	1	Bees and Wasps
Xylocopa.sonorina	0.43	1	Bees and Wasps
Passer.domesticus	0.42	1	Birds
Bombus.sonorus	0.41	1	Bees and Wasps
Mexigonus.minutus	0.39	1	Spiders
Phoebis.sennae	0.39	1	Butterflies and Moths
Tyrannus.forficatus	0.38	1	Birds
Libellula.croceipennis	0.37	1	Dragonflies and Damselflies
Cycloneda.sanguinea	0.37	1	Lady Beetles
Habronattus.pyrrithrix	0.36	1	Spiders
Scudderia.mexicana	0.36	1	Grasshoppers, Locusts, and Crickets
Elgaria.multicarinata	0.35	1	Herpetofauna
Pantala.hymenaea	0.34	1	Dragonflies and Damselflies
Graphocephala.atropunctata	0.34	1	Leafhoppers
Corvus.brachyrhynchos	0.31	1	Birds
Procyon.lotor	0.31	1	Mammals
Manduca.sexta	0.30	1	Butterflies and Moths
Agrius.cingulata	0.29	1	Butterflies and Moths
Psyllobora.vigintimaculata	0.29	1	Lady Beetles
Estigmene.acrea	0.29	1	Butterflies and Moths
Selasphorus.sasin	0.29	1	Birds
Setophaga.virens	0.28	1	Birds
Uloborus.diversus	0.28	1	Spiders
Batrachoseps.major	0.28	1	Herpetofauna
Phoebis.agarithe	0.28	1	Butterflies and Moths
Schistocerca.nitens	0.27	1	Grasshoppers, Locusts, and Crickets
Allograpta.obliqua	0.27	1	Hoverflies
Brachymesia.furcata	0.26	1	Dragonflies and Damselflies
Pantala.flavescens	0.26	1	Dragonflies and Damselflies
Mephitis.mephitis	0.25	2	Mammals
Icterus.spurius	0.23	2	Birds
Perithemis.intensa	0.23	2	Dragonflies and Damselflies
Neoscona.crucifera	0.23	2	Spiders
Branta.canadensis	0.23	2	Birds
Argia.sedula	0.23	2	Dragonflies and Damselflies
Sayornis.nigricans	0.22	2	Birds
Vireo.plumbeus	0.22	2	Birds
Mimus.polyglottos	0.22	2	Birds
Bombycilla.cedrorum	0.22	2	Birds
Larus.occidentalis	0.21	2	Birds
Sassacus.vitis	0.21	2	Spiders
Sceloporus.occidentalis	0.20	2	Herpetofauna
Mniotilta.varia	0.20	2	Birds
Zonitoides.arboreus	0.20	2	Snails and Slugs
Habronattus.schlingeri	0.20	2	Spiders
Microcentrum.rhombifolium	0.19	2	Grasshoppers, Locusts, and Crickets
Ischnura.denticollis	0.19	2	Dragonflies and Damselflies
Accipiter.cooperii	0.19	2	Birds
Neoscona.oaxacensis	0.19	2	Spiders
Spinus.tristis	0.19	2	Birds
Zenaida.macroura	0.19	2	Birds
Anax.junius	0.19	2	Dragonflies and Damselflies
Erinnyis.ello	0.19	2	Butterflies and Moths
Thomomys.bottae	0.18	2	Mammals
Icterus.cucullatus	0.18	2	Birds
Eumenes.bollii	0.17	2	Bees and Wasps
Setophaga.townsendi	0.17	2	Birds
Sphinx.chersis	0.17	2	Butterflies and Moths
Tyrannus.melancholicus	0.17	2	Birds
Pachydiplax.longipennis	0.17	2	Dragonflies and Damselflies
Sylvilagus.audubonii	0.16	2	Mammals
Sayornis.phoebe	0.16	2	Birds
Cyclosa.turbinata	0.15	2	Spiders
Eriophora.edax	0.15	2	Spiders
Leiothlypis.celata	0.15	2	Birds
Stelgidopteryx.serripennis	0.15	2	Birds
Myioborus.pictus	0.14	2	Birds
Setophaga.pensylvanica	0.14	2	Birds
Papilio.zelicaon	0.14	2	Butterflies and Moths
Orthemis.ferruginea	0.14	2	Dragonflies and Damselflies
Euphagus.cyanocephalus	0.14	2	Birds
Toxomerus.marginatus	0.13	2	Hoverflies
Quiscalus.mexicanus	0.13	2	Birds
Larus.delawarensis	0.13	2	Birds
Cardinalis.cardinalis	0.13	2	Birds
Melospiza.georgiana	0.13	2	Birds
Icterus.galbula	0.13	2	Birds
Oxyopes.salticus	0.13	2	Spiders
Tyrannus.vociferans	0.13	2	Birds
Ischnura.ramburii	0.13	2	Dragonflies and Damselflies
Psaltriparus.minimus	0.12	2	Birds
Dryobates.pubescens	0.12	2	Birds
Haemorhous.mexicanus	0.12	2	Birds
Spinus.psaltria	0.12	2	Birds
Manduca.rustica	0.12	2	Butterflies and Moths
Eumorpha.achemon	0.12	2	Butterflies and Moths
Hibana.incursa	0.11	2	Spiders
Melanoplus.yarrowii	0.11	2	Grasshoppers, Locusts, and Crickets
Buteo.lineatus	0.11	2	Birds
Mastophora.cornigera	0.11	2	Spiders
Hirundo.rustica	0.11	2	Birds
Strymon.melinus	0.10	2	Butterflies and Moths
Axion.plagiatum	0.10	2	Lady Beetles
Parkesia.noveboracensis	0.10	2	Birds
Paragus.haemorrhous	0.10	2	Hoverflies
Pyrocephalus.rubinus	0.10	2	Birds
Allograpta.exotica	0.10	2	Hoverflies
Phalacrocorax.brasilianus	0.10	2	Birds
Neoconocephalus.triops	0.10	2	Grasshoppers, Locusts, and Crickets
Calypte.anna	0.10	2	Birds
Setophaga.striata	0.09	2	Birds
Olla.v.nigrum	0.09	2	Lady Beetles
Leptotes.marina	0.09	2	Butterflies and Moths
Canis.latrans	0.08	2	Mammals
Psyllobora.renifer	0.08	2	Lady Beetles
Geothlypis.trichas	0.08	2	Birds
Anthophora.curta	0.08	2	Bees and Wasps
Setophaga.ruticilla	0.08	2	Birds
Libellula.saturata	0.08	2	Dragonflies and Damselflies
Chaetura.vauxi	0.08	2	Birds
Otospermophilus.beecheyi	0.07	2	Mammals
Setophaga.coronata	0.07	2	Birds
Melospiza.melodia	0.07	2	Birds
Setophaga.fusca	0.06	2	Birds
Tramea.onusta	0.06	2	Dragonflies and Damselflies
Homalodisca.liturata	0.06	2	Leafhoppers
Setophaga.palmarum	0.06	2	Birds
Ischnura.cervula	0.06	2	Dragonflies and Damselflies
Polioptila.californica	0.05	2	Birds
Misumenoides.formosipes	0.05	2	Spiders
Spizella.pallida	0.05	2	Birds
Molothrus.ater	0.05	2	Birds
Dryobates.nuttallii	0.05	2	Birds
Gasteracantha.cancriformis	0.04	2	Spiders
Diadophis.punctatus	0.04	2	Herpetofauna
Leiothlypis.peregrina	0.04	2	Birds
Leiothlypis.virginiae	0.04	2	Birds
Papilio.rutulus	0.04	2	Butterflies and Moths
Setophaga.petechia	0.04	2	Birds
Tramea.lacerata	0.03	2	Dragonflies and Damselflies
Melospiza.lincolnii	0.03	2	Birds
Vireo.huttoni	0.03	2	Birds
Charadrius.vociferus	0.03	2	Birds
Piranga.rubra	0.03	2	Birds
Melozone.crissalis	0.03	2	Birds
Setophaga.americana	0.03	2	Birds
Batrachoseps.nigriventris	0.03	2	Herpetofauna
Trachelas.pacificus	0.03	2	Spiders
Arachnis.picta	0.03	2	Butterflies and Moths
Setophaga.magnolia	0.02	2	Birds
Lampropeltis.californiae	0.02	2	Herpetofauna
Setophaga.nigrescens	0.02	2	Birds
Mulsantina.picta	0.02	2	Lady Beetles
Leiothlypis.luciae	0.02	2	Birds
Cardellina.pusilla	0.02	2	Birds
Palpada.alhambra	0.02	2	Hoverflies
Reithrodontomys.megalotis	0.02	2	Mammals
Selasphorus.rufus	0.01	2	Birds
Phidippus.adumbratus	0.01	2	Spiders
Urosaurus.graciosus	0.01	2	Herpetofauna
Vireo.gilvus	0.01	2	Birds
Cardellina.canadensis	0.01	2	Birds
Falco.peregrinus	0.01	2	Birds
Copestylum.violaceum	0.01	2	Hoverflies
Anthus.rubescens	0.01	2	Birds
Sialia.mexicana	0.00	3	Birds
Phidippus.phoenix	0.00	3	Spiders
Diadasia.ochracea	0.00	3	Bees and Wasps
Sayornis.saya	-0.01	3	Birds
Anthophora.californica	-0.01	3	Bees and Wasps
Sphyrapicus.varius	-0.01	3	Birds
Petrochelidon.pyrrhonota	-0.01	3	Birds
Rena.humilis	-0.01	3	Herpetofauna
Rhionaeschna.multicolor	-0.01	3	Dragonflies and Damselflies
Alconeura.quadrimaculata	-0.01	3	Leafhoppers
Sylvilagus.bachmani	-0.01	3	Mammals
Catharus.ustulatus	-0.01	3	Birds
Plestiodon.skiltonianus	-0.01	3	Herpetofauna
Regulus.calendula	-0.02	3	Birds
Setophaga.discolor	-0.02	3	Birds
Eupeodes.fumipennis	-0.02	3	Hoverflies
Thryomanes.bewickii	-0.02	3	Birds
Microtus.californicus	-0.02	3	Mammals
Tachycineta.bicolor	-0.02	3	Birds
Zonotrichia.leucophrys	-0.02	3	Birds
Copestylum.mexicanum	-0.02	3	Hoverflies
Junco.hyemalis	-0.03	3	Birds
Anthus.cervinus	-0.03	3	Birds
Ceratina.arizonensis	-0.03	3	Bees and Wasps
Falco.sparverius	-0.03	3	Birds
Buteo.jamaicensis	-0.03	3	Birds
Icteria.virens	-0.04	3	Birds
Neotoma.macrotis	-0.04	3	Mammals
Selasphorus.calliope	-0.04	3	Birds
Accipiter.striatus	-0.04	3	Birds
Melanoplus.cinereus	-0.04	3	Grasshoppers, Locusts, and Crickets
Toxomerus.occidentalis	-0.04	3	Hoverflies
Copestylum.haagii	-0.04	3	Hoverflies
Archilochus.alexandri	-0.04	3	Birds
Troglodytes.aedon	-0.04	3	Birds
Enallagma.praevarum	-0.04	3	Dragonflies and Damselflies
Pheucticus.ludovicianus	-0.04	3	Birds
Polioptila.caerulea	-0.04	3	Birds
Zonotrichia.albicollis	-0.04	3	Birds
Piranga.ludoviciana	-0.04	3	Birds
Vireo.bellii	-0.04	3	Birds
Aeronautes.saxatalis	-0.05	3	Birds
Empidonax.difficilis	-0.05	3	Birds
Pseudacris.hypochondriaca	-0.05	3	Herpetofauna
Spizella.passerina	-0.05	3	Birds
Empidonax.wrightii	-0.05	3	Birds
Peucetia.viridans	-0.05	3	Spiders
Sphyrapicus.nuchalis	-0.06	3	Birds
Tantilla.planiceps	-0.06	3	Herpetofauna
Argiope.argentata	-0.06	3	Spiders
Aphelocoma.californica	-0.06	3	Birds
Catharus.guttatus	-0.06	3	Birds
Agelaius.phoeniceus	-0.06	3	Birds
Turdus.migratorius	-0.06	3	Birds
Falco.columbarius	-0.07	3	Birds
Setophaga.occidentalis	-0.07	3	Birds
Pituophis.catenifer	-0.07	3	Herpetofauna
Leiothlypis.ruficapilla	-0.07	3	Birds
Tyrannus.verticalis	-0.07	3	Birds
Herpyllus.propinquus	-0.07	3	Spiders
Oxyopes.scalaris	-0.08	3	Spiders
Graphocephala.cythura	-0.08	3	Leafhoppers
Enallagma.civile	-0.08	3	Dragonflies and Damselflies
Athene.cunicularia	-0.08	3	Birds
Microcentrum.californicum	-0.08	3	Grasshoppers, Locusts, and Crickets
Metacyrba.taeniola	-0.08	3	Spiders
Notiosorex.crawfordi	-0.09	3	Mammals
Bombus.melanopygus	-0.09	3	Bees and Wasps
Argiope.aurantia	-0.09	3	Spiders
Spinus.pinus	-0.09	3	Birds
Calcarius.lapponicus	-0.09	3	Birds
Palpada.mexicana	-0.09	3	Hoverflies
Passerculus.sandwichensis	-0.09	3	Birds
Sphaerophoria.contigua	-0.09	3	Hoverflies
Corvus.corax	-0.09	3	Birds
Pachysphinx.occidentalis	-0.09	3	Butterflies and Moths
Vireo.cassinii	-0.10	3	Birds
Helminthoglypta.tudiculata	-0.10	3	Snails and Slugs
Seiurus.aurocapilla	-0.10	3	Birds
Brephidium.exilis	-0.10	3	Butterflies and Moths
Elanus.leucurus	-0.10	3	Birds
Empidonax.hammondii	-0.10	3	Birds
Bothriocyrtum.californicum	-0.10	3	Spiders
Conozoa.sulcifrons	-0.10	3	Grasshoppers, Locusts, and Crickets
Pheucticus.melanocephalus	-0.11	3	Birds
Bombus.vosnesenskii	-0.11	3	Bees and Wasps
Geococcyx.californianus	-0.11	3	Birds
Lynx.rufus	-0.11	3	Mammals
Icterus.bullockii	-0.11	3	Birds
Cistothorus.palustris	-0.11	3	Birds
Cycloneda.polita	-0.11	3	Lady Beetles
Sphaerophoria.sulphuripes	-0.12	3	Hoverflies
Sympetrum.corruptum	-0.12	3	Dragonflies and Damselflies
Xylocopa.tabaniformis	-0.12	3	Bees and Wasps
Ectypia.clio	-0.12	3	Butterflies and Moths
Colonus.hesperus	-0.12	3	Spiders
Uta.stansburiana	-0.12	3	Herpetofauna
Patagioenas.fasciata	-0.12	3	Birds
Eupeodes.volucris	-0.13	3	Hoverflies
Passerina.caerulea	-0.13	3	Birds
Hippodamia.convergens	-0.13	3	Lady Beetles
Argia.vivida	-0.13	3	Dragonflies and Damselflies
Pipilo.maculatus	-0.14	3	Birds
Phidippus.johnsoni	-0.14	3	Spiders
Crotalus.oreganus	-0.14	3	Herpetofauna
Vespula.pensylvanica	-0.14	3	Bees and Wasps
Derotmema.saussureanum	-0.14	3	Grasshoppers, Locusts, and Crickets
Crotalus.ruber	-0.14	3	Herpetofauna
Toxostoma.redivivum	-0.14	3	Birds
Empidonax.traillii	-0.15	3	Birds
Cathartes.aura	-0.15	3	Birds
Erythemis.collocata	-0.15	3	Dragonflies and Damselflies
Aspidoscelis.tigris	-0.15	3	Herpetofauna
Auriparus.flaviceps	-0.15	3	Birds
Ammodramus.savannarum	-0.15	3	Birds
Habronattus.hirsutus	-0.15	3	Spiders
Latrodectus.hesperus	-0.15	3	Spiders
Colaptes.auratus	-0.16	3	Birds
Circus.hudsonius	-0.16	3	Birds
Sitta.canadensis	-0.16	3	Birds
Psoloessa.texana	-0.16	3	Grasshoppers, Locusts, and Crickets
Lactista.gibbosus	-0.16	3	Grasshoppers, Locusts, and Crickets
Salticus.palpalis	-0.16	3	Spiders
Araneus.gemma	-0.16	3	Spiders
Syrphus.opinator	-0.17	3	Hoverflies
Copestylum.marginatum	-0.17	3	Hoverflies
Contopus.cooperi	-0.17	3	Birds
Anaxyrus.boreas	-0.17	3	Herpetofauna
Sturnella.neglecta	-0.17	3	Birds
Eristalis.stipator	-0.17	3	Hoverflies
Anthophora.urbana	-0.17	3	Bees and Wasps
Nathalis.iole	-0.17	3	Butterflies and Moths
Columbina.passerina	-0.17	3	Birds
Xanthocephalus.xanthocephalus	-0.18	3	Birds
Trimerotropis.pallidipennis	-0.18	3	Grasshoppers, Locusts, and Crickets
Chamaea.fasciata	-0.18	3	Birds
Bombus.californicus	-0.18	3	Bees and Wasps
Neotoma.fuscipes	-0.18	3	Mammals
Argiope.trifasciata	-0.18	3	Spiders
Zonotrichia.atricapilla	-0.19	3	Birds
Schistocerca.lineata	-0.19	3	Grasshoppers, Locusts, and Crickets
Contopus.sordidulus	-0.19	3	Birds
Telebasis.salva	-0.19	3	Dragonflies and Damselflies
Enallagma.carunculatum	-0.20	3	Dragonflies and Damselflies
Sphyrapicus.ruber	-0.20	3	Birds
Hoplosphyrum.boreale	-0.20	3	Grasshoppers, Locusts, and Crickets
Passerina.amoena	-0.20	3	Birds
Pontia.protodice	-0.20	3	Butterflies and Moths
Ceuthophilus.californianus	-0.21	3	Grasshoppers, Locusts, and Crickets
Dipsosaurus.dorsalis	-0.21	3	Herpetofauna
Melanerpes.formicivorus	-0.22	3	Birds
Phidippus.californicus	-0.22	3	Spiders
Anax.walsinghami	-0.22	3	Dragonflies and Damselflies
Geothlypis.tolmiei	-0.23	3	Birds
Odocoileus.hemionus	-0.23	3	Mammals
Myiarchus.cinerascens	-0.23	3	Birds
Baeolophus.inornatus	-0.23	3	Birds
Passerina.cyanea	-0.24	3	Birds
Brechmorhoga.mendax	-0.25	4	Dragonflies and Damselflies
Paltothemis.lineatipes	-0.25	4	Dragonflies and Damselflies
Lichanura.orcutti	-0.26	4	Herpetofauna
Ixoreus.naevius	-0.26	4	Birds
Aimophila.ruficeps	-0.26	4	Birds
Schizocosa.mccooki	-0.26	4	Spiders
Callipepla.californica	-0.26	4	Birds
Passerella.iliaca	-0.27	4	Birds
Argia.agrioides	-0.27	4	Dragonflies and Damselflies
Spizella.breweri	-0.27	4	Birds
Leprus.intermedius	-0.28	4	Grasshoppers, Locusts, and Crickets
Gammarotettix.genitalis	-0.28	4	Grasshoppers, Locusts, and Crickets
Pagaronia.tredecimpunctata	-0.28	4	Leafhoppers
Chondestes.grammacus	-0.28	4	Birds
Habropoda.tristissima	-0.28	4	Bees and Wasps
Hemiargus.ceraunus	-0.29	4	Butterflies and Moths
Dissosteira.pictipennis	-0.29	4	Grasshoppers, Locusts, and Crickets
Copestylum.fraudulentum	-0.30	4	Hoverflies
Phainopepla.nitens	-0.30	4	Birds
Sitta.carolinensis	-0.30	4	Birds
Archilestes.californicus	-0.30	4	Dragonflies and Damselflies
Oecanthus.californicus	-0.30	4	Grasshoppers, Locusts, and Crickets
Platylyra.californica	-0.30	4	Grasshoppers, Locusts, and Crickets
Abaeis.nicippe	-0.30	4	Butterflies and Moths
Sciurus.griseus	-0.30	4	Mammals
Parabuteo.unicinctus	-0.31	4	Birds
Buteo.swainsoni	-0.31	4	Birds
Centris.rhodopus	-0.31	4	Bees and Wasps
Agelenopsis.aperta	-0.31	4	Spiders
Copestylum.satur	-0.31	4	Hoverflies
Dryobates.scalaris	-0.32	4	Birds
Haemorhous.purpureus	-0.32	4	Birds
Urocyon.cinereoargenteus	-0.32	4	Mammals
Peromyscus.maniculatus	-0.32	4	Mammals
Trimorphodon.lyrophanes	-0.32	4	Herpetofauna
Habropoda.depressa	-0.32	4	Bees and Wasps
Copestylum.avidum	-0.33	4	Hoverflies
Melanoplus.devastator	-0.33	4	Grasshoppers, Locusts, and Crickets
Pipilo.chlorurus	-0.34	4	Birds
Colias.eurytheme	-0.34	4	Butterflies and Moths
Peucetia.longipalpis	-0.34	4	Spiders
Euphilotes.bernardino	-0.34	4	Butterflies and Moths
Araneus.andrewsi	-0.34	4	Spiders
Spinus.lawrencei	-0.34	4	Birds
Ceuthophilus.hesperus	-0.35	4	Grasshoppers, Locusts, and Crickets
Regulus.satrapa	-0.35	4	Birds
Eremophila.alpestris	-0.35	4	Birds
Anthocharis.sara	-0.35	4	Butterflies and Moths
Taricha.torosa	-0.35	4	Herpetofauna
Campylorhynchus.brunneicapillus	-0.36	4	Birds
Chaetodipus.fallax	-0.37	4	Mammals
Hesperotettix.viridis	-0.37	4	Grasshoppers, Locusts, and Crickets
Sympetrum.illotum	-0.37	4	Dragonflies and Damselflies
Sphinx.perelegans	-0.38	4	Butterflies and Moths
Xylocopa.californica	-0.38	4	Bees and Wasps
Coleonyx.variegatus	-0.38	4	Herpetofauna
Habronattus.californicus	-0.38	4	Spiders
Neotoma.bryanti	-0.38	4	Mammals
Myiarchus.tyrannulus	-0.38	4	Birds
Chimarocephala.pacifica	-0.38	4	Grasshoppers, Locusts, and Crickets
Coluber.constrictor	-0.38	4	Herpetofauna
Pooecetes.gramineus	-0.39	4	Birds
Lophocampa.maculata	-0.39	4	Butterflies and Moths
Papilio.eurymedon	-0.39	4	Butterflies and Moths
Echinargus.isola	-0.39	4	Butterflies and Moths
Hetaerina.americana	-0.40	4	Dragonflies and Damselflies
Glaucopsyche.lygdamus	-0.40	4	Butterflies and Moths
Progomphus.borealis	-0.40	4	Dragonflies and Damselflies
Habronattus.elegans	-0.40	4	Spiders
Misumena.vatia	-0.40	4	Spiders
Trimerotropis.californica	-0.41	4	Grasshoppers, Locusts, and Crickets
Trimerotropis.fontana	-0.41	4	Grasshoppers, Locusts, and Crickets
Rhinocheilus.lecontei	-0.42	4	Herpetofauna
Ursus.americanus	-0.42	4	Mammals
Oreoscoptes.montanus	-0.43	4	Birds
Zenaida.asiatica	-0.43	4	Birds
Coccinella.californica	-0.43	4	Lady Beetles
Lophocampa.argentata	-0.43	4	Butterflies and Moths
Salpinctes.obsoletus	-0.44	4	Birds
Copestylum.apiciferum	-0.44	4	Hoverflies
Buteo.albonotatus	-0.45	4	Birds
Sceloporus.uniformis	-0.45	4	Herpetofauna
Xantusia.vigilis	-0.45	4	Herpetofauna
Melanerpes.lewis	-0.45	4	Birds
Idiostatus.aequalis	-0.46	4	Grasshoppers, Locusts, and Crickets
Chionactis.occipitalis	-0.47	4	Herpetofauna
Anconia.integra	-0.47	4	Grasshoppers, Locusts, and Crickets
Tachycineta.thalassina	-0.47	4	Birds
Callipepla.gambelii	-0.48	4	Birds
Poecile.gambeli	-0.48	4	Birds
Coccinella.novemnotata	-0.48	4	Lady Beetles
Crotalus.scutulatus	-0.49	4	Herpetofauna
Ammospermophilus.leucurus	-0.49	4	Mammals
Phidippus.nikites	-0.49	4	Spiders
Certhia.americana	-0.50	4	Birds
Haliaeetus.leucocephalus	-0.50	4	Birds
Sialia.currucoides	-0.50	4	Birds
Archilestes.grandis	-0.51	5	Dragonflies and Damselflies
Graphocephala.confluens	-0.51	5	Leafhoppers
Conozoa.rebellis	-0.51	5	Grasshoppers, Locusts, and Crickets
Bombus.vandykei	-0.52	5	Bees and Wasps
Dipodomys.simulans	-0.52	5	Mammals
Morsea.californica	-0.52	5	Grasshoppers, Locusts, and Crickets
Callophrys.dumetorum	-0.53	5	Butterflies and Moths
Sauromalus.ater	-0.53	5	Herpetofauna
Eristalis.hirta	-0.54	5	Hoverflies
Lepus.californicus	-0.54	5	Mammals
Poecile.rufescens	-0.54	5	Birds
Insara.covilleae	-0.54	5	Grasshoppers, Locusts, and Crickets
Diadasia.nigrifrons	-0.55	5	Bees and Wasps
Alopecosa.kochi	-0.55	5	Spiders
Capnobotes.fuliginosus	-0.55	5	Grasshoppers, Locusts, and Crickets
Hypsiglena.chlorophaea	-0.55	5	Herpetofauna
Oedaleonotus.tenuipennis	-0.55	5	Grasshoppers, Locusts, and Crickets
Pseudacris.cadaverina	-0.55	5	Herpetofauna
Catherpes.mexicanus	-0.55	5	Birds
Diadasia.bituberculata	-0.56	5	Bees and Wasps
Atlides.halesus	-0.56	5	Butterflies and Moths
Loxia.curvirostra	-0.56	5	Birds
Ligurotettix.coquilletti	-0.57	5	Grasshoppers, Locusts, and Crickets
Homalonychus.theologus	-0.57	5	Spiders
Megahexura.fulva	-0.58	5	Spiders
Olios.giganteus	-0.58	5	Spiders
Polioptila.melanura	-0.58	5	Birds
Cibolacris.parviceps	-0.58	5	Grasshoppers, Locusts, and Crickets
Argia.lugens	-0.59	5	Dragonflies and Damselflies
Mischocyttarus.flavitarsis	-0.59	5	Bees and Wasps
Lanius.ludovicianus	-0.59	5	Birds
Progne.subis	-0.59	5	Birds
Plestiodon.gilberti	-0.60	5	Herpetofauna
Artemisiospiza.belli	-0.61	5	Birds
Arctosa.littoralis	-0.61	5	Spiders
Argia.hinei	-0.61	5	Dragonflies and Damselflies
Araniella.displicata	-0.61	5	Spiders
Trimerotropis.pseudofasciata	-0.62	5	Grasshoppers, Locusts, and Crickets
Neotoma.lepida	-0.63	5	Mammals
Hippodamia.quinquesignata	-0.63	5	Lady Beetles
Puma.concolor	-0.64	5	Mammals
Dracotettix.monstrosus	-0.64	5	Grasshoppers, Locusts, and Crickets
Arphia.ramona	-0.64	5	Grasshoppers, Locusts, and Crickets
Buteo.regalis	-0.64	5	Birds
Camnula.pellucida	-0.65	5	Grasshoppers, Locusts, and Crickets
Myadestes.townsendi	-0.65	5	Birds
Dryobates.villosus	-0.68	5	Birds
Falco.mexicanus	-0.68	5	Birds
Dipodomys.merriami	-0.71	5	Mammals
Pontia.beckerii	-0.71	5	Butterflies and Moths
Callisaurus.draconoides	-0.72	5	Herpetofauna
Spilogale.gracilis	-0.72	5	Mammals
Amphispiza.bilineata	-0.72	5	Birds
Cordulegaster.dorsalis	-0.72	5	Dragonflies and Damselflies
Sphyrapicus.thyroideus	-0.73	5	Birds
Tharsalea.arota	-0.73	5	Butterflies and Moths
Toxostoma.lecontei	-0.74	5	Birds
Cyanocitta.stelleri	-0.76	5	Birds
Phidippus.comatus	-0.78	5	Spiders
Aquila.chrysaetos	-0.78	5	Birds
Crotalus.cerastes	-0.78	5	Herpetofauna
Oedaleonotus.enigma	-0.80	5	Grasshoppers, Locusts, and Crickets
Sitta.pygmaea	-0.80	5	Birds
Vespula.sulphurea	-0.83	5	Bees and Wasps
Empidonax.oberholseri	-0.83	5	Birds
Icterus.parisorum	-0.86	5	Birds
Spizella.atrogularis	-0.86	5	Birds
Gambelia.wislizenii	-0.88	5	Herpetofauna
Phrynosoma.platyrhinos	-0.89	5	Herpetofauna
Loxosceles.deserta	-0.90	5	Spiders
Trimerotropis.thalassica	-0.96	5	Grasshoppers, Locusts, and Crickets
Haemorhous.cassinii	-1.01	5	Birds
Satyrium.auretorum	-1.02	5	Butterflies and Moths
Ischnura.perparva	-1.03	5	Dragonflies and Damselflies
Crotaphytus.bicinctores	-1.05	5	Herpetofauna
Anthocharis.cethura	-1.06	5	Butterflies and Moths
Dryobates.albolarvatus	-1.07	5	Birds
Euphilotes.enoptes	-1.08	5	Butterflies and Moths
Pontia.sisymbrii	-1.09	5	Butterflies and Moths
Octogomphus.specularis	-1.11	5	Dragonflies and Damselflies
Plathemis.lydia	-1.18	5	Dragonflies and Damselflies
Satyrium.behrii	-1.20	5	Butterflies and Moths
Sceloporus.graciosus	-1.23	5	Herpetofauna
Satyrium.californica	-1.28	5	Butterflies and Moths
Nucifraga.columbiana	-1.29	5	Birds
Oreortyx.pictus	-1.31	5	Birds
Icaricia.lupini	-1.32	5	Butterflies and Moths
Phyllorhynchus.decurtatus	-1.32	5	Herpetofauna
Erpetogomphus.lampropeltis	-1.32	5	Dragonflies and Damselflies
Habrodais.grunus	-1.36	5	Butterflies and Moths
Antilocapra.americana	-1.42	5	Mammals
Icaricia.icarioides	-1.53	5	Butterflies and Moths
Vireo.vicinior	-1.79	5	Birds
Dipodomys.deserti	-2.20	5	Mammals
Esselenia.vanduzeei	-2.20	5	Grasshoppers, Locusts, and Crickets
Icaricia.saepiolus	-2.93	5	Butterflies and Moths
